# Supplementary material for: Potential Hybridization of Fasciola hepatica and F. gigantica in Africa—A Scoping Review
Source: Pathogens. 2022 Nov 6;11(11):1303. doi: 10.3390/pathogens11111303 (PMC9695073; doi:10.3390/pathogens11111303)
Supplement: Supplementary file 1 [file pathogens-11-01303-s001.zip]

Archive with 1 entries (1 files):
- pathogens-1995197-supplementary.pdf
